# Supplementary material for: Annotating Nontargeted LC-HRMS/MS Data with Two Complementary Tandem Mass Spectral Libraries
Source: Metabolites. 2018 Dec 23;9(1):3. doi: 10.3390/metabo9010003 (PMC6359582; doi:10.3390/metabo9010003)
Supplement: Supplementary file 1 [file metabolites-09-00003-s001.zip]

Archive with 2 entries (2 files):
- Supplementary-File-1_Non-targeted_LC-MSMS_analysis_with_QqTOF_ES.pdf
- Supplementary-Tables-1,2,3,4_Overview_on_Identified_Compounds.xlsx
